# Supplementary material for: Identification of multidimensional Boolean patterns in microbial communities
Source: Microbiome. 2020 Sep 11;8:131. doi: 10.1186/s40168-020-00853-6 (PMC7488411; doi:10.1186/s40168-020-00853-6)
Supplement: Supplementary file 2 — Additional file 1. 2 Dimensional Patterns. 2D Patterns generated from Human Microbiome Project by Body Site. [file 40168_2020_853_MOESM1_ESM.xlsx]

## Sheet: Mid Vagina
Organism 1	Organism 2	Pattern Score	Threshold Organism 1	Threshold Organism 2	P00	P01	P10	P11	Relationship
[G] Bacteroides	[G] Alistipes	0.953488	0.0013	0.0002	0.848837	0	0.0465116	0.104651	co-presence
[G] Elizabethkingia	[G] Herbaspirillum	0.965116	0.0003	0.005	0.825581	0.0348837	0	0.139535	co-presence
[G] Anaerococcus	[G] Peptoniphilus	0.976744	0.0006	0.0006	0.674419	0	0.0232558	0.302326	co-presence
[F] Corynebacteriaceae	[G] Prevotella	1	0.0002	0.0001	0.197674	0.604651	0	0.197674	one
[F] Corynebacteriaceae	[G] Finegoldia	1	0.0002	0.0001	0.395349	0.406977	0	0.197674	one
[G] Corynebacterium	[G] Prevotella	1	0.0011	0.0001	0.197674	0.569767	0	0.232558	one
[G] Gardnerella	[G] Prevotella	1	0.0001	0.0001	0.197674	0.593023	0	0.209302	one
[G] Atopobium	[G] Prevotella	1	0.0001	0.0003	0.232558	0.5	0	0.267442	one
[G] Atopobium	[G] Dialister	1	0.001	0.0001	0.430233	0.395349	0	0.174419	one
[G] Porphyromonas	[G] Prevotella	1	0.0002	0.0001	0.197674	0.604651	0	0.197674	one
[G] Elizabethkingia	[G] Herbaspirillum	1	0.0001	0.0001	0.593023	0.232558	0	0.174419	one
[F] ClostridialesFamilyXI.IncertaeSedis	[G] Dialister	1	0.0004	0.0001	0.430233	0.372093	0	0.197674	one
[G] Anaerococcus	[G] Peptoniphilus	1	0.0006	0.0001	0.465116	0.209302	0	0.325581	one
[G] Anaerococcus	[G] Dialister	1	0.0006	0.0001	0.430233	0.244186	0	0.325581	one
[G] Peptoniphilus	[G] Dialister	1	0.0007	0.0001	0.430233	0.27907	0	0.290698	one
[G] Atopobium	[G] Dialister	0.988372	0.0001	0.0001	0.418605	0.313953	0.0116279	0.255814	one
[G] Prevotella	[G] Dialister	0.988372	0.0039	0.0001	0.418605	0.244186	0.0116279	0.325581	one
[G] Finegoldia	[G] Peptoniphilus	0.988372	0.0019	0.0001	0.453488	0.27907	0.0116279	0.255814	one
[G] Finegoldia	[G] Dialister	0.988372	0.0013	0.0001	0.418605	0.244186	0.0116279	0.325581	one

## Sheet: Posterior fornix
Organism 1	Organism 2	Pattern Score	Threshold Organism 1	Threshold Organism 2	P00	P01	P10	P11	Relationship
[G] Mycobacterium	[G] Dialister	1	0.0001	0.0007	0.6	0.188235	0.211765	0	co-exclusion
[G] Dialister	[G] Pseudomonas	1	0.0007	0.0002	0.564706	0.247059	0.188235	0	co-exclusion
[G] Prevotella	[G] Peptoniphilus	0.952941	0.0027	0.0011	0.835294	0	0.0470588	0.117647	co-presence
[G] Anaerococcus	[G] Peptoniphilus	0.964706	0.0008	0.0005	0.835294	0.0235294	0.0117647	0.129412	co-presence
[G] Anaerococcus	[G] Peptoniphilus	0.964706	0.0004	0.0005	0.823529	0.0117647	0.0235294	0.141176	co-presence
[O] Actinomycetales	[G] Pseudomonas	0.988235	0.0001	0.0001	0.717647	0.141176	0.0117647	0.129412	one
[G] Actinomyces	[G] Streptococcus	0.988235	0.0002	0.0001	0.541176	0.341176	0.0117647	0.105882	one
[G] Varibaculum	[G] Prevotella	1	0.0001	0.0001	0.411765	0.482353	0	0.105882	one
[G] Gardnerella	[G] Prevotella	0.988235	0.0008	0.0001	0.4	0.482353	0.0117647	0.105882	one
[G] Atopobium	[G] Prevotella	0.988235	0.0001	0.0001	0.4	0.435294	0.0117647	0.152941	one
[G] Atopobium	[G] Dialister	1	0.0001	0.0001	0.611765	0.223529	0	0.164706	one
[G] Prevotella	[G] Dialister	1	0.0026	0.0001	0.611765	0.211765	0	0.176471	one
[G] Elizabethkingia	[G] Herbaspirillum	1	0.0001	0.0001	0.623529	0.258824	0	0.117647	one
[G] Elizabethkingia	[G] Pseudomonas	0.988235	0.0001	0.0001	0.717647	0.164706	0.0117647	0.105882	one
[F] ClostridialesFamilyXI.IncertaeSedis	[G] Dialister	0.988235	0.0005	0.0001	0.6	0.282353	0.0117647	0.105882	one
[G] Anaerococcus	[G] Peptoniphilus	0.988235	0.0008	0.0001	0.752941	0.105882	0.0117647	0.129412	one
[G] Anaerococcus	[G] Dialister	1	0.0006	0.0001	0.611765	0.235294	0	0.152941	one
[G] Peptoniphilus	[G] Dialister	1	0.0011	0.0001	0.611765	0.270588	0	0.117647	one
[G] Herbaspirillum	[G] Pseudomonas	0.988235	0.0025	0.0001	0.717647	0.152941	0.0117647	0.117647	one
[G] Anaerococcus	[G] Peptoniphilus	0.988235	0.001	0.0001	0.752941	0.117647	0.0117647	0.117647	one
Root	[G] Prevotella	0.964706	0.0001	0.0001	0.376471	0.458824	0.0352941	0.129412	one
[G] Actinomyces	[G] Prevotella	0.952941	0.0001	0.0001	0.364706	0.447059	0.0470588	0.141176	one
[G] Actinomyces	[G] Streptococcus	0.964706	0.0001	0.0001	0.517647	0.294118	0.0352941	0.152941	one
[G] Corynebacterium	[G] Finegoldia	0.964706	0.0003	0.0001	0.623529	0.211765	0.0352941	0.129412	one
[G] Gardnerella	[G] Prevotella	0.976471	0.0001	0.0001	0.388235	0.435294	0.0235294	0.152941	one
[G] Gardnerella	[G] Dialister	0.952941	0.0001	0.0001	0.564706	0.258824	0.0470588	0.129412	one
[G] Prevotella	[G] Anaerococcus	0.964706	0.0027	0.0002	0.705882	0.129412	0.0352941	0.129412	one
[G] Staphylococcus	[G] Streptococcus	0.976471	0.0004	0.0001	0.529412	0.305882	0.0235294	0.141176	one
[F] ClostridialesFamilyXI.IncertaeSedis	[G] Anaerococcus	0.964706	0.0001	0.0001	0.658824	0.164706	0.0352941	0.141176	one
[F] ClostridialesFamilyXI.IncertaeSedis	[G] Dialister	0.952941	0.0001	0.0001	0.564706	0.258824	0.0470588	0.129412	one
[G] Anaerococcus	[G] Finegoldia	0.964706	0.0004	0.0001	0.623529	0.211765	0.0352941	0.129412	one
[G] Peptoniphilus	[G] Dialister	0.988235	0.0005	0.0001	0.6	0.247059	0.0117647	0.141176	one
[G] Herbaspirillum	[G] Pseudomonas	0.976471	0.0014	0.0001	0.705882	0.129412	0.0235294	0.141176	one
[G] Prevotella	[G] Anaerococcus	0.964706	0.0022	0.0001	0.658824	0.152941	0.0352941	0.152941	one
[G] Staphylococcus	[G] Streptococcus	0.952941	0.0003	0.0001	0.505882	0.282353	0.0470588	0.164706	one
[G] Peptoniphilus	[G] Dialister	0.964706	0.0002	0.0002	0.635294	0.152941	0.0352941	0.176471	one
[G] Anaerococcus	[G] Dialister	0.964706	0.0003	0.0001	0.576471	0.223529	0.0352941	0.164706	one
[G] Peptoniphilus	[G] Dialister	0.964706	0.0002	0.0001	0.576471	0.211765	0.0352941	0.176471	one
[G] Anaerococcus	[G] Dialister	0.952941	0.0002	0.0001	0.564706	0.176471	0.0470588	0.211765	one
[G] Prevotella	[G] Dialister	0.964706	0.0013	0.0001	0.576471	0.2	0.0352941	0.188235	one
[G] Peptoniphilus	[G] Dialister	0.952941	0.0001	0.0001	0.564706	0.2	0.0470588	0.188235	one

## Sheet: Palatine Tonsils
Organism 1	Organism 2	Pattern Score	Threshold Organism 1	Threshold Organism 2	P00	P01	P10	P11	Relationship
Root	[F] Lachnospiraceae	1	0.0008	0.0003	0.185897	0.608974	0	0.205128	one
[O] Bacteroidales	[G] Catonella	1	0.0007	0.0015	0.205128	0.557692	0	0.237179	one
[O] Bacteroidales	[G] Selenomonas	1	0.0007	0.0005	0.192308	0.570513	0	0.237179	one
[O] Bacteroidales	[G] Treponema	1	0.0007	0.0002	0.237179	0.525641	0	0.237179	one
[G] Tannerella	[G] Eubacterium	1	0.0043	0.0001	0.205128	0.596154	0	0.198718	one
[G] Tannerella	[F] Lachnospiraceae	1	0.0018	0.0003	0.185897	0.538462	0	0.275641	one
[G] Tannerella	[O] EW055	1	0.0014	0.0013	0.185897	0.487179	0	0.326923	one
[O] Clostridiales	[O] EW055	1	0.002	0.0013	0.185897	0.608974	0	0.205128	one
[G] Eubacterium	[G] Peptostreptococcus	1	0.0025	0.0002	0.211538	0.551282	0	0.237179	one
[G] Butyrivibrio	[G] Oribacterium	1	0.0005	0.0046	0.185897	0.589744	0	0.224359	one
[G] Butyrivibrio	[F] Veillonellaceae	1	0.0003	0.0001	0.217949	0.474359	0	0.307692	one
[G] Butyrivibrio	[G] Selenomonas	1	0.0003	0.0005	0.192308	0.5	0	0.307692	one
[G] Filifactor	[G] Dialister	1	0.0004	0.0001	0.371795	0.442308	0	0.185897	one
[G] Filifactor	[G] Treponema	1	0.0004	0.0001	0.224359	0.589744	0	0.185897	one
[G] Filifactor	[G] Bulleidia	1	0.0004	0.0005	0.185897	0.628205	0	0.185897	one
[G] Dialister	[G] Treponema	1	0.0014	0.0002	0.237179	0.532051	0	0.230769	one
[G] Dialister	[G] Bulleidia	1	0.0014	0.0005	0.185897	0.583333	0	0.230769	one
[F] Neisseriaceae	[G] Neisseria	1	0.0007	0.0047	0.185897	0.570513	0	0.24359	one
[F] Neisseriaceae	[G] Haemophilus	1	0.0009	0.0007	0.185897	0.621795	0	0.192308	one
[F] Pasteurellaceae	[G] Haemophilus	1	0.0001	0.0007	0.185897	0.333333	0	0.480769	one
[G] Aggregatibacter	[G] Haemophilus	1	0.0001	0.0007	0.185897	0.512821	0	0.301282	one
[C] TM7-3	[O] EW055	1	0.0003	0.0013	0.185897	0.557692	0	0.25641	one
[G] Tannerella	[O] EW055	1	0.0014	0.0014	0.198718	0.474359	0	0.326923	one
[G] Butyrivibrio	[G] Oribacterium	1	0.0005	0.0047	0.192308	0.583333	0	0.224359	one
[F] Neisseriaceae	[G] Neisseria	1	0.0007	0.0048	0.192308	0.564103	0	0.24359	one
[F] Neisseriaceae	[G] Haemophilus	1	0.0009	0.0008	0.192308	0.615385	0	0.192308	one
[F] Pasteurellaceae	[G] Haemophilus	1	0.0001	0.0008	0.192308	0.326923	0	0.480769	one
[G] Aggregatibacter	[G] Haemophilus	1	0.0001	0.0008	0.192308	0.50641	0	0.301282	one
[C] TM7-3	[O] EW055	1	0.0003	0.0015	0.211538	0.532051	0	0.25641	one

## Sheet: Vaginal introitus
Organism 1	Organism 2	Pattern Score	Threshold Organism 1	Threshold Organism 2	P00	P01	P10	P11	Relationship
[G] Anaerococcus	[G] Peptoniphilus	0.952941	0.005	0.0048	0.823529	0.0117647	0.0352941	0.129412	co-presence
[O] Actinomycetales	[G] Finegoldia	1	0.0001	0.0001	0.211765	0.458824	0	0.329412	one
[G] Actinomyces	[G] Finegoldia	1	0.0001	0.0001	0.211765	0.494118	0	0.294118	one
[G] Varibaculum	[G] Anaerococcus	1	0.0002	0.0001	0.247059	0.435294	0	0.317647	one
[F] Corynebacteriaceae	[G] Finegoldia	1	0.0003	0.0001	0.211765	0.576471	0	0.211765	one
[G] Corynebacterium	[G] Finegoldia	1	0.0029	0.0001	0.211765	0.6	0	0.188235	one
[G] Elizabethkingia	[G] Herbaspirillum	1	0.0001	0.0001	0.576471	0.188235	0	0.235294	one
[G] Anaerococcus	[G] Finegoldia	1	0.0042	0.0001	0.211765	0.6	0	0.188235	one
[G] Anaerococcus	[G] Peptoniphilus	1	0.0019	0.0001	0.411765	0.282353	0	0.305882	one
[G] Finegoldia	[G] Peptoniphilus	1	0.0036	0.0001	0.411765	0.376471	0	0.211765	one
[G] Finegoldia	[G] Dialister	1	0.0036	0.0001	0.4	0.388235	0	0.211765	one

## Sheet: Antecubital fossa
Organism 1	Organism 2	Pattern Score	Threshold Organism 1	Threshold Organism 2	P00	P01	P10	P11	Relationship
[G] Dermabacter	[G] Alicyclobacillus	0.994152	0.0001	0.0042	0.590643	0.192982	0.210526	0.00584795	co-exclusion
[F] Propionibacteriaceae	[O] Bacteroidales	0.994152	0.0004	0.0003	0.567251	0.222222	0.204678	0.00584795	co-exclusion
[G] Delftia	[G] Haemophilus	0.994152	0.0019	0.002	0.555556	0.22807	0.210526	0.00584795	co-exclusion
[G] Brevibacterium	[F] Corynebacteriaceae	1	0.0001	0.0001	0.169591	0.666667	0	0.163743	one
[G] Rothia	[G] Streptococcus	1	0.0029	0.0022	0.163743	0.491228	0	0.345029	one
[G] Abiotrophia	[G] Streptococcus	1	0.0001	0.0022	0.163743	0.625731	0	0.210526	one
[G] Granulicatella	[G] Streptococcus	1	0.002	0.0022	0.163743	0.48538	0	0.350877	one
[G] Lactococcus	[G] Streptococcus	1	0.0004	0.0022	0.163743	0.643275	0	0.192982	one
[G] Rothia	[G] Streptococcus	1	0.0029	0.0028	0.181287	0.473684	0	0.345029	one
[G] Abiotrophia	[G] Streptococcus	1	0.0002	0.0025	0.175439	0.625731	0	0.19883	one
[G] Granulicatella	[G] Streptococcus	1	0.002	0.0028	0.181287	0.467836	0	0.350877	one
[G] Actinomyces	[G] Streptococcus	0.994152	0.0022	0.0029	0.181287	0.403509	0.00584795	0.409357	one
[O] Bacteroidales	[G] Bacteroides	0.994152	0.0001	0.0014	0.438596	0.327485	0.00584795	0.22807	one
[O] Bacteroidales	[G] Pseudomonas	0.994152	0.0009	0.0001	0.304094	0.508772	0.00584795	0.181287	one
[G] Porphyromonas	[G] Streptococcus	0.994152	0.0003	0.0029	0.181287	0.391813	0.00584795	0.421053	one
[G] Alistipes	[G] Faecalibacterium	0.994152	0.0011	0.0001	0.602339	0.204678	0.00584795	0.187135	one
[G] Capnocytophaga	[G] Streptococcus	0.994152	0.0008	0.0029	0.181287	0.578947	0.00584795	0.233918	one
[G] Alicyclobacillus	[G] Streptococcus	0.994152	0.0042	0.0029	0.181287	0.619883	0.00584795	0.192982	one
[G] Gemella	[G] Streptococcus	0.994152	0.0007	0.0029	0.181287	0.350877	0.00584795	0.461988	one
[G] Abiotrophia	[G] Streptococcus	1	0.0002	0.0028	0.181287	0.619883	0	0.19883	one
[G] Granulicatella	[G] Veillonella	0.994152	0.0048	0.0002	0.385965	0.403509	0.00584795	0.204678	one
[G] Lactococcus	[G] Streptococcus	0.994152	0.0004	0.0029	0.181287	0.625731	0.00584795	0.187135	one
[G] Blautia	[G] Pseudomonas	0.994152	0.0005	0.0001	0.304094	0.461988	0.00584795	0.22807	one
[F] Ruminococcaceae	[G] Pseudomonas	0.994152	0.0014	0.0001	0.304094	0.508772	0.00584795	0.181287	one
[F] Moraxellaceae	[G] Pseudomonas	0.994152	0.0005	0.0001	0.304094	0.508772	0.00584795	0.181287	one
[G] Actinomyces	[G] Streptococcus	0.994152	0.0046	0.0035	0.204678	0.48538	0.00584795	0.304094	one
[G] Rothia	[G] Streptococcus	1	0.0029	0.0031	0.192982	0.461988	0	0.345029	one
[O] Bacteroidales	[G] Pseudomonas	0.994152	0.0006	0.0001	0.304094	0.491228	0.00584795	0.19883	one
[G] Porphyromonas	[G] Streptococcus	0.994152	0.0003	0.0035	0.204678	0.368421	0.00584795	0.421053	one
[G] Alicyclobacillus	[G] Streptococcus	0.994152	0.0042	0.0035	0.204678	0.596491	0.00584795	0.192982	one
[G] Gemella	[G] Streptococcus	0.994152	0.001	0.0035	0.204678	0.356725	0.00584795	0.432749	one
[G] Abiotrophia	[G] Streptococcus	0.994152	0.0002	0.0035	0.204678	0.596491	0.00584795	0.192982	one
[G] Granulicatella	[G] Streptococcus	1	0.002	0.0031	0.192982	0.45614	0	0.350877	one
[F] Ruminococcaceae	[G] Pseudomonas	0.994152	0.0011	0.0001	0.304094	0.491228	0.00584795	0.19883	one
[F] Moraxellaceae	[G] Pseudomonas	0.994152	0.0003	0.0001	0.304094	0.48538	0.00584795	0.204678	one

## Sheet: Merged Retroauricular crease
Organism 1	Organism 2	Pattern Score	Threshold Organism 1	Threshold Organism 2	P00	P01	P10	P11	Relationship
[F] Propionibacteriaceae	[F] Lachnospiraceae	0.990291	0.0006	0.0002	0.608414	0.18123	0.200647	0.00970874	co-exclusion
[F] Propionibacteriaceae	[G] Faecalibacterium	0.996764	0.0007	0.0002	0.631068	0.174757	0.190939	0.00323625	co-exclusion
[F] Propionibacteriaceae	[O] Burkholderiales	0.990291	0.0007	0.0037	0.588997	0.216828	0.184466	0.00970874	co-exclusion
[F] Propionibacteriaceae	[G] Ralstonia	0.993528	0.0007	0.0016	0.624595	0.18123	0.187702	0.00647249	co-exclusion
[F] Propionibacteriaceae	[G] Bacteroides	0.980583	0.0006	0.0032	0.588997	0.200647	0.190939	0.0194175	co-exclusion
[F] Propionibacteriaceae	[G] Faecalibacterium	0.990291	0.0007	0.0001	0.598706	0.20712	0.184466	0.00970874	co-exclusion
[G] Ralstonia	[F] Neisseriaceae	0.983819	0.0012	0.0004	0.595469	0.197411	0.190939	0.0161812	co-exclusion
[F] Propionibacteriaceae	[F] Lachnospiraceae	0.980583	0.0006	0.0001	0.585761	0.203883	0.190939	0.0194175	co-exclusion
[F] Propionibacteriaceae	[G] Faecalibacterium	0.983819	0.0006	0.0001	0.588997	0.200647	0.194175	0.0161812	co-exclusion
[F] Propionibacteriaceae	[O] Burkholderiales	0.987055	0.0006	0.0037	0.576052	0.213592	0.197411	0.012945	co-exclusion
[F] Propionibacteriaceae	[G] Ralstonia	0.983819	0.0005	0.0011	0.556634	0.20712	0.220065	0.0161812	co-exclusion
Root	[G] Streptococcus	1	0.0003	0.0001	0.161812	0.699029	0	0.139159	one
[G] Prevotella	[G] Streptococcus	1	0.0022	0.0001	0.161812	0.66343	0	0.174757	one
[G] Gemella	[G] Streptococcus	1	0.0004	0.0001	0.161812	0.640777	0	0.197411	one
[G] Granulicatella	[G] Streptococcus	1	0.0004	0.0001	0.161812	0.624595	0	0.213592	one
[G] Actinomyces	[G] Streptococcus	0.990291	0.0011	0.0002	0.18123	0.634304	0.00970874	0.174757	one
[G] Rothia	[G] Streptococcus	0.996764	0.0009	0.0002	0.187702	0.644013	0.00323625	0.165049	one
[F] Flavobacteriaceae	[G] Streptococcus	0.993528	0.0002	0.0002	0.184466	0.647249	0.00647249	0.161812	one
[G] Capnocytophaga	[G] Streptococcus	0.993528	0.0002	0.0002	0.184466	0.624595	0.00647249	0.184466	one
[O] Streptophyta	[G] Streptococcus	0.990291	0.0001	0.0002	0.18123	0.644013	0.00970874	0.165049	one
[G] Rothia	[G] Streptococcus	0.996764	0.0008	0.0002	0.187702	0.618123	0.00323625	0.190939	one
[F] Flavobacteriaceae	[G] Streptococcus	0.990291	0.0001	0.0002	0.18123	0.614887	0.00970874	0.194175	one
[G] Gemella	[G] Streptococcus	1	0.0004	0.0002	0.190939	0.61165	0	0.197411	one
[G] Granulicatella	[G] Streptococcus	1	0.0004	0.0002	0.190939	0.595469	0	0.213592	one
[G] Actinomyces	[G] Streptococcus	0.983819	0.001	0.0003	0.210356	0.592233	0.0161812	0.18123	one
[G] Prevotella	[G] Streptococcus	0.983819	0.0017	0.0003	0.210356	0.569579	0.0161812	0.203883	one
[G] Lactobacillus	[G] Streptococcus	0.983819	0.0009	0.0003	0.210356	0.592233	0.0161812	0.18123	one
[G] Actinomyces	[G] Streptococcus	0.980583	0.0009	0.0004	0.23301	0.546926	0.0194175	0.200647	one
[G] Rothia	[G] Streptococcus	0.987055	0.0006	0.0003	0.213592	0.563107	0.012945	0.210356	one
[F] Flavobacteriaceae	[G] Streptococcus	0.987055	0.0001	0.0003	0.213592	0.582524	0.012945	0.190939	one
[G] Lactobacillus	[G] Streptococcus	0.980583	0.0007	0.0003	0.20712	0.579288	0.0194175	0.194175	one

## Sheet: Anterior nares
Organism 1	Organism 2	Pattern Score	Threshold Organism 1	Threshold Organism 2	P00	P01	P10	P11	Relationship
[F] Enterobacteriaceae	[G] Enterobacter	0.952756	0.0003	0.0001	0.850394	0.0314961	0.015748	0.102362	co-presence
[G] Klebsiella	[G] Raoultella	0.984252	0.0013	0.0004	0.874016	0.00787402	0.00787402	0.110236	co-presence
[G] Klebsiella	[G] Raoultella	0.96063	0.0009	0.0002	0.834646	0.023622	0.015748	0.125984	co-presence

## Sheet: Attached Keratinized gingiva
OTU 1 ID	Taxonomy	OTU 2 ID	Taxonomy	Score	Threshold 1	Threshold 2	P00	P01	P10	P11	Relationship
9	[G] Bacteroides	12	[F] Prevotellaceae	1	0.0002	0.0005	0.559006	0.223602	0.217391	0	co-exclusion
43	[G] Selenomonas	61	[F] Pasteurellaceae	1	0.0012	0.0018	0.565217	0.21118	0.223602	0	co-exclusion
0	Root	24	[F] Streptococcaceae	0.993789	0.0003	0.0006	0.602484	0.198758	0.192547	0.00621118	co-exclusion
34	[F] Lachnospiraceae	61	[F] Pasteurellaceae	0.993789	0.001	0.0018	0.571429	0.204969	0.217391	0.00621118	co-exclusion
0		7		0.78882	0.0003	0.0003	0.677019	0.124224	0.0869565	0.111801	co-presence
0		8		0.807453	0.0004	0.0002	0.701863	0.130435	0.0621118	0.10559	co-presence
0		12		0.869565	0.0003	0.0014	0.763975	0.0372671	0.0931677	0.10559	co-presence
1		3		0.801242	0.0002	0.0004	0.689441	0.124224	0.0745342	0.111801	co-presence
1		46		0.776398	0.0001	0.0042	0.652174	0.124224	0.0993789	0.124224	co-presence
1		50		0.757764	0.0001	0.002	0.652174	0.124224	0.118012	0.10559	co-presence
1		56		0.757764	0.0001	0.001	0.652174	0.124224	0.118012	0.10559	co-presence
1		71		0.776398	0.0001	0.0013	0.670807	0.10559	0.118012	0.10559	co-presence
2		3		0.782609	0.0047	0.0002	0.490683	0.0621118	0.15528	0.291925	co-presence
2		4		0.801242	0.0005	0.0002	0.136646	0.118012	0.0807453	0.664596	co-presence
2		56		0.751553	0.003	0.0002	0.378882	0.0931677	0.15528	0.372671	co-presence
3		4		0.745342	0.0003	0.005	0.590062	0.15528	0.0993789	0.15528	co-presence
3		46		0.776398	0.0009	0.0037	0.670807	0.161491	0.0621118	0.10559	co-presence
3		50		0.770186	0.0009	0.0016	0.664596	0.167702	0.0621118	0.10559	co-presence
3		55		0.776398	0.0005	0.0003	0.664596	0.130435	0.0931677	0.111801	co-presence
3		56		0.770186	0.0004	0.0011	0.664596	0.0993789	0.130435	0.10559	co-presence
3		71		0.795031	0.0004	0.0016	0.68323	0.0807453	0.124224	0.111801	co-presence
4		6		0.745342	0.005	0.0001	0.608696	0.0807453	0.173913	0.136646	co-presence
4		14		0.757764	0.0003	0.0029	0.10559	0.161491	0.0807453	0.652174	co-presence
4		36		0.776398	0.005	0.0005	0.670807	0.0186335	0.204969	0.10559	co-presence
4		57		0.757764	0.0002	0.0015	0.10559	0.111801	0.130435	0.652174	co-presence
5		49		0.78882	0.0002	0.0003	0.68323	0.0621118	0.149068	0.10559	co-presence
6		36		0.881988	0.0001	0.0004	0.751553	0.0310559	0.0869565	0.130435	co-presence
6		37		0.857143	0.0002	0.0005	0.751553	0.0931677	0.0496894	0.10559	co-presence
6		63		0.770186	0.0001	0.0001	0.658385	0.124224	0.10559	0.111801	co-presence
7		8		0.807453	0.0003	0.0004	0.701863	0.0621118	0.130435	0.10559	co-presence
7		12		0.84472	0.0003	0.0014	0.732919	0.0310559	0.124224	0.111801	co-presence
8		12		0.875776	0.0002	0.0004	0.695652	0.068323	0.0559006	0.180124	co-presence
10		13		0.838509	0.0008	0.0018	0.10559	0.10559	0.0559006	0.732919	co-presence
10		16		0.763975	0.0014	0.0001	0.10559	0.130435	0.10559	0.658385	co-presence
10		22		0.751553	0.0015	0.0035	0.10559	0.142857	0.10559	0.645963	co-presence
10		44		0.763975	0.0022	0.005	0.10559	0.186335	0.0496894	0.658385	co-presence
10		45		0.795031	0.0008	0.0003	0.10559	0.10559	0.0993789	0.689441	co-presence
10		46		0.751553	0.0011	0.0001	0.10559	0.111801	0.136646	0.645963	co-presence
10		59		0.819876	0.0015	0.0001	0.10559	0.142857	0.0372671	0.714286	co-presence
11		21		0.745342	0.0002	0.0008	0.639752	0.186335	0.068323	0.10559	co-presence
11		34		0.757764	0.0001	0.0006	0.639752	0.161491	0.0807453	0.118012	co-presence
11		71		0.763975	0.0001	0.0005	0.621118	0.180124	0.0559006	0.142857	co-presence
13		16		0.763975	0.0024	0.0003	0.111801	0.0621118	0.173913	0.652174	co-presence
13		22		0.813665	0.0031	0.003	0.10559	0.10559	0.0807453	0.708075	co-presence
13		44		0.838509	0.004	0.0044	0.10559	0.118012	0.0434783	0.732919	co-presence
13		45		0.84472	0.0024	0.0003	0.111801	0.0621118	0.0931677	0.732919	co-presence
13		46		0.78882	0.0025	0.0001	0.10559	0.0745342	0.136646	0.68323	co-presence
13		59		0.857143	0.002	0.0003	0.118012	0.0496894	0.0931677	0.73913	co-presence
14		16		0.78882	0.0033	0.0001	0.10559	0.10559	0.10559	0.68323	co-presence
14		57		0.757764	0.0028	0.0025	0.10559	0.0745342	0.167702	0.652174	co-presence
14		59		0.745342	0.0043	0.0003	0.10559	0.149068	0.10559	0.639752	co-presence
16		43		0.757764	0.0032	0.0008	0.546584	0.0621118	0.180124	0.21118	co-presence
16		45		0.782609	0.0002	0.0003	0.111801	0.124224	0.0931677	0.670807	co-presence
16		46		0.78882	0.0005	0.0008	0.273292	0.0559006	0.15528	0.515528	co-presence
16		55		0.745342	0.0042	0.0004	0.590062	0.0496894	0.204969	0.15528	co-presence
16		56		0.763975	0.0045	0.0011	0.602484	0.0434783	0.192547	0.161491	co-presence
16		59		0.78882	0.001	0.0012	0.267081	0.136646	0.0745342	0.521739	co-presence
21		37		0.751553	0.002	0.0004	0.645963	0.149068	0.0993789	0.10559	co-presence
21		50		0.763975	0.0004	0.0006	0.496894	0.142857	0.0931677	0.267081	co-presence
21		54		0.770186	0.0009	0.0005	0.602484	0.111801	0.118012	0.167702	co-presence
29		35		0.751553	0.0002	0.0002	0.645963	0.180124	0.068323	0.10559	co-presence
29		37		0.745342	0.0001	0.0004	0.639752	0.149068	0.10559	0.10559	co-presence
31		33		0.763975	0.0001	0.0001	0.645963	0.21118	0.0248447	0.118012	co-presence
31		36		0.763975	0.0001	0.0001	0.652174	0.204969	0.0310559	0.111801	co-presence
31		37		0.826087	0.0001	0.0004	0.714286	0.142857	0.0310559	0.111801	co-presence
33		34		0.801242	0.0003	0.0016	0.68323	0.0559006	0.142857	0.118012	co-presence
33		36		0.757764	0.0003	0.0003	0.645963	0.0931677	0.149068	0.111801	co-presence
33		43		0.763975	0.0004	0.0008	0.639752	0.149068	0.0869565	0.124224	co-presence
33		46		0.751553	0.0003	0.0049	0.645963	0.0931677	0.15528	0.10559	co-presence
33		71		0.795031	0.0004	0.0014	0.689441	0.0993789	0.10559	0.10559	co-presence
34		35		0.795031	0.0013	0.0003	0.689441	0.10559	0.0993789	0.10559	co-presence
34		36		0.770186	0.0006	0.0004	0.664596	0.0559006	0.173913	0.10559	co-presence
34		37		0.782609	0.0007	0.0006	0.677019	0.0559006	0.161491	0.10559	co-presence
34		39		0.832298	0.0013	0.0001	0.726708	0.068323	0.0993789	0.10559	co-presence
34		43		0.807453	0.001	0.0024	0.701863	0.0745342	0.118012	0.10559	co-presence
34		46		0.881988	0.0017	0.0049	0.757764	0.0745342	0.0434783	0.124224	co-presence
34		71		0.832298	0.0013	0.0009	0.68323	0.111801	0.0559006	0.149068	co-presence
34		72		0.807453	0.0008	0.0001	0.695652	0.068323	0.124224	0.111801	co-presence
35		36		0.745342	0.0002	0.0003	0.627329	0.0869565	0.167702	0.118012	co-presence
35		39		0.826087	0.0003	0.0001	0.720497	0.068323	0.10559	0.10559	co-presence
35		43		0.763975	0.0003	0.001	0.658385	0.130435	0.10559	0.10559	co-presence
35		71		0.770186	0.0003	0.0011	0.664596	0.124224	0.10559	0.10559	co-presence
35		72		0.745342	0.0002	0.0001	0.639752	0.0745342	0.180124	0.10559	co-presence
36		37		0.84472	0.0003	0.0006	0.73913	0.0559006	0.0993789	0.10559	co-presence
36		39		0.84472	0.0003	0.0001	0.732919	0.0621118	0.0931677	0.111801	co-presence
36		71		0.770186	0.0003	0.0009	0.652174	0.142857	0.0869565	0.118012	co-presence
36		72		0.776398	0.0001	0.0001	0.639752	0.0434783	0.180124	0.136646	co-presence
37		39		0.795031	0.0004	0.0001	0.68323	0.0621118	0.142857	0.111801	co-presence
37		46		0.763975	0.0005	0.0042	0.658385	0.142857	0.0931677	0.10559	co-presence
37		71		0.801242	0.0006	0.0009	0.689441	0.149068	0.0496894	0.111801	co-presence
37		72		0.801242	0.0004	0.0001	0.68323	0.0621118	0.136646	0.118012	co-presence
39		71		0.776398	0.0001	0.0009	0.670807	0.15528	0.068323	0.10559	co-presence
43		46		0.838509	0.0021	0.005	0.726708	0.0807453	0.0807453	0.111801	co-presence
43		56		0.770186	0.0021	0.0009	0.664596	0.142857	0.0869565	0.10559	co-presence
43		59		0.757764	0.0004	0.0049	0.453416	0.167702	0.0745342	0.304348	co-presence
43		71		0.813665	0.0009	0.0023	0.708075	0.0434783	0.142857	0.10559	co-presence
45		46		0.776398	0.0003	0.0001	0.111801	0.0931677	0.130435	0.664596	co-presence
45		59		0.770186	0.0003	0.0004	0.111801	0.0931677	0.136646	0.658385	co-presence
46		50		0.770186	0.0044	0.0023	0.664596	0.0993789	0.130435	0.10559	co-presence
46		55		0.795031	0.0044	0.0003	0.658385	0.10559	0.0993789	0.136646	co-presence
46		56		0.763975	0.003	0.0013	0.645963	0.0559006	0.180124	0.118012	co-presence
46		59		0.770186	0.0001	0.0003	0.111801	0.130435	0.0993789	0.658385	co-presence
46		63		0.757764	0.0043	0.0001	0.639752	0.118012	0.124224	0.118012	co-presence
46		71		0.826087	0.0049	0.0018	0.720497	0.0807453	0.0931677	0.10559	co-presence
49		50		0.763975	0.0002	0.002	0.658385	0.124224	0.111801	0.10559	co-presence
49		51		0.906832	0.0003	0.0001	0.795031	0.0372671	0.0559006	0.111801	co-presence
50		54		0.745342	0.0006	0.0002	0.465839	0.124224	0.130435	0.279503	co-presence
54		55		0.757764	0.0008	0.0003	0.652174	0.136646	0.10559	0.10559	co-presence
55		56		0.757764	0.0003	0.0009	0.63354	0.124224	0.118012	0.124224	co-presence
55		63		0.757764	0.0003	0.0001	0.639752	0.118012	0.124224	0.118012	co-presence
55		71		0.757764	0.0004	0.0008	0.639752	0.15528	0.0869565	0.118012	co-presence
56		71		0.801242	0.001	0.002	0.695652	0.0745342	0.124224	0.10559	co-presence
61		62		0.850932	0.0013	0.0047	0.670807	0.0869565	0.0621118	0.180124	co-presence
0		8		0.801242	0.0003	0.0002	0.68323	0.118012	0.0807453	0.118012	co-presence
0		12		0.838509	0.0003	0.0008	0.726708	0.0745342	0.0869565	0.111801	co-presence
1		50		0.751553	0.0001	0.0018	0.639752	0.136646	0.111801	0.111801	co-presence
1		56		0.751553	0.0001	0.0009	0.639752	0.136646	0.111801	0.111801	co-presence
1		71		0.757764	0.0001	0.001	0.645963	0.130435	0.111801	0.111801	co-presence
3		46		0.751553	0.0004	0.0042	0.63354	0.130435	0.118012	0.118012	co-presence
3		50		0.757764	0.0006	0.0016	0.645963	0.161491	0.0807453	0.111801	co-presence
3		56		0.763975	0.0003	0.0011	0.652174	0.0931677	0.142857	0.111801	co-presence
4		14		0.757764	0.0003	0.0033	0.118012	0.149068	0.0931677	0.639752	co-presence
4		36		0.751553	0.005	0.0004	0.639752	0.0496894	0.198758	0.111801	co-presence
4		57		0.751553	0.0002	0.0019	0.111801	0.10559	0.142857	0.639752	co-presence
5		49		0.770186	0.0001	0.0003	0.658385	0.0559006	0.173913	0.111801	co-presence
6		37		0.832298	0.0001	0.0005	0.708075	0.0745342	0.0931677	0.124224	co-presence
7		8		0.801242	0.0003	0.0003	0.689441	0.0745342	0.124224	0.111801	co-presence
10		13		0.832298	0.0008	0.0025	0.111801	0.0993789	0.068323	0.720497	co-presence
10		16		0.763975	0.0015	0.0001	0.111801	0.136646	0.0993789	0.652174	co-presence
10		22		0.751553	0.0015	0.0037	0.111801	0.136646	0.111801	0.639752	co-presence
10		45		0.782609	0.0014	0.0003	0.111801	0.124224	0.0931677	0.670807	co-presence
10		46		0.745342	0.0015	0.0001	0.118012	0.130435	0.124224	0.627329	co-presence
10		59		0.78882	0.0015	0.0003	0.124224	0.124224	0.0869565	0.664596	co-presence
13		22		0.795031	0.005	0.003	0.111801	0.130435	0.0745342	0.68323	co-presence
13		44		0.838509	0.0049	0.0044	0.111801	0.124224	0.0372671	0.726708	co-presence
14		16		0.745342	0.0044	0.0001	0.111801	0.15528	0.0993789	0.63354	co-presence
14		57		0.751553	0.0039	0.0019	0.118012	0.111801	0.136646	0.63354	co-presence
33		71		0.770186	0.0004	0.001	0.658385	0.130435	0.0993789	0.111801	co-presence
34		35		0.757764	0.0006	0.0002	0.596273	0.124224	0.118012	0.161491	co-presence
34		36		0.751553	0.0006	0.0003	0.63354	0.0869565	0.161491	0.118012	co-presence
34		37		0.770186	0.0007	0.0005	0.652174	0.0807453	0.149068	0.118012	co-presence
34		39		0.770186	0.0006	0.0001	0.658385	0.0621118	0.167702	0.111801	co-presence
34		43		0.807453	0.002	0.0008	0.695652	0.161491	0.0310559	0.111801	co-presence
35		39		0.776398	0.0002	0.0001	0.658385	0.0559006	0.167702	0.118012	co-presence
35		43		0.757764	0.0002	0.0021	0.639752	0.0745342	0.167702	0.118012	co-presence
35		71		0.763975	0.0003	0.0009	0.645963	0.142857	0.0931677	0.118012	co-presence
36		37		0.832298	0.0003	0.0005	0.714286	0.0807453	0.0869565	0.118012	co-presence
39		71		0.770186	0.0001	0.0006	0.645963	0.180124	0.0496894	0.124224	co-presence
43		56		0.757764	0.0008	0.001	0.627329	0.0993789	0.142857	0.130435	co-presence
43		71		0.801242	0.0008	0.0023	0.689441	0.0372671	0.161491	0.111801	co-presence
46		50		0.751553	0.0037	0.0023	0.639752	0.0931677	0.15528	0.111801	co-presence
46		71		0.807453	0.0032	0.0018	0.670807	0.0496894	0.142857	0.136646	co-presence
49		50		0.757764	0.0002	0.0016	0.63354	0.149068	0.0931677	0.124224	co-presence
54		55		0.751553	0.0006	0.0003	0.63354	0.124224	0.124224	0.118012	co-presence
56		71		0.78882	0.001	0.001	0.658385	0.111801	0.0993789	0.130435	co-presence
0		7		0.745342	0.0002	0.0002	0.583851	0.149068	0.10559	0.161491	co-presence
0		8		0.78882	0.0003	0.0001	0.658385	0.142857	0.068323	0.130435	co-presence
0		12		0.801242	0.0003	0.0003	0.670807	0.130435	0.068323	0.130435	co-presence
1		3		0.78882	0.0001	0.0004	0.664596	0.111801	0.0993789	0.124224	co-presence
1		71		0.751553	0.0001	0.0008	0.627329	0.149068	0.0993789	0.124224	co-presence
3		46		0.745342	0.0004	0.0032	0.614907	0.149068	0.10559	0.130435	co-presence
3		56		0.745342	0.0003	0.0009	0.621118	0.124224	0.130435	0.124224	co-presence
3		71		0.78882	0.0004	0.0008	0.639752	0.124224	0.0869565	0.149068	co-presence
4		14		0.751553	0.0003	0.0039	0.124224	0.142857	0.10559	0.627329	co-presence
4		36		0.745342	0.005	0.0003	0.614907	0.0745342	0.180124	0.130435	co-presence
4		57		0.745342	0.0003	0.0015	0.124224	0.142857	0.111801	0.621118	co-presence
7		8		0.78882	0.0003	0.0001	0.639752	0.124224	0.0869565	0.149068	co-presence
7		12		0.832298	0.0002	0.0001	0.596273	0.0931677	0.0745342	0.236025	co-presence
10		13		0.807453	0.0017	0.0025	0.124224	0.136646	0.0559006	0.68323	co-presence
10		22		0.745342	0.0017	0.0044	0.124224	0.136646	0.118012	0.621118	co-presence
10		45		0.763975	0.0008	0.0005	0.124224	0.0869565	0.149068	0.639752	co-presence
10		46		0.745342	0.0017	0.0001	0.124224	0.136646	0.118012	0.621118	co-presence
13		45		0.819876	0.0025	0.0004	0.124224	0.0559006	0.124224	0.695652	co-presence
13		59		0.84472	0.002	0.0004	0.130435	0.0372671	0.118012	0.714286	co-presence
14		57		0.745342	0.0039	0.0025	0.124224	0.10559	0.149068	0.621118	co-presence
16		45		0.776398	0.0002	0.0004	0.130435	0.10559	0.118012	0.645963	co-presence
33		34		0.782609	0.0003	0.0013	0.658385	0.0807453	0.136646	0.124224	co-presence
33		71		0.763975	0.0004	0.0008	0.639752	0.149068	0.0869565	0.124224	co-presence
34		43		0.795031	0.002	0.0006	0.670807	0.186335	0.0186335	0.124224	co-presence
34		72		0.745342	0.0005	0.0001	0.621118	0.0559006	0.198758	0.124224	co-presence
35		43		0.745342	0.0003	0.0007	0.621118	0.167702	0.0869565	0.124224	co-presence
35		71		0.745342	0.0002	0.0011	0.614907	0.0993789	0.15528	0.130435	co-presence
36		37		0.807453	0.0002	0.0005	0.670807	0.0621118	0.130435	0.136646	co-presence
36		39		0.757764	0.0001	0.0001	0.63354	0.0496894	0.192547	0.124224	co-presence
37		71		0.763975	0.0006	0.0005	0.639752	0.198758	0.0372671	0.124224	co-presence
37		72		0.776398	0.0003	0.0001	0.645963	0.0496894	0.173913	0.130435	co-presence
43		46		0.826087	0.0011	0.005	0.701863	0.068323	0.10559	0.124224	co-presence
43		71		0.78882	0.0009	0.0013	0.664596	0.0869565	0.124224	0.124224	co-presence
45		46		0.770186	0.0004	0.0001	0.130435	0.118012	0.111801	0.639752	co-presence
45		59		0.763975	0.0004	0.0004	0.130435	0.118012	0.118012	0.63354	co-presence
46		56		0.757764	0.003	0.001	0.614907	0.0869565	0.15528	0.142857	co-presence
46		59		0.770186	0.0001	0.0004	0.130435	0.111801	0.118012	0.639752	co-presence
49		51		0.89441	0.0001	0.0001	0.757764	0.0124224	0.0931677	0.136646	co-presence
55		63		0.745342	0.0002	0.0002	0.621118	0.0559006	0.198758	0.124224	co-presence
55		71		0.745342	0.0003	0.0008	0.614907	0.142857	0.111801	0.130435	co-presence
1		3		0.782609	0.0001	0.0003	0.652174	0.124224	0.0931677	0.130435	co-presence
1		46		0.770186	0.0001	0.0032	0.63354	0.142857	0.0869565	0.136646	co-presence
1		50		0.732919	0.0001	0.001	0.596273	0.180124	0.0869565	0.136646	co-presence
1		71		0.732919	0.0001	0.0006	0.602484	0.173913	0.0931677	0.130435	co-presence
2		16		0.73913	0.0007	0.0004	0.167702	0.124224	0.136646	0.571429	co-presence
2		46		0.73913	0.0006	0.0002	0.149068	0.124224	0.136646	0.590062	co-presence
3		50		0.732919	0.0003	0.0016	0.602484	0.142857	0.124224	0.130435	co-presence
3		56		0.73913	0.0005	0.0007	0.608696	0.186335	0.0745342	0.130435	co-presence
4		14		0.745342	0.0003	0.0041	0.130435	0.136646	0.118012	0.614907	co-presence
4		57		0.73913	0.0003	0.0019	0.130435	0.136646	0.124224	0.608696	co-presence
6		37		0.78882	0.0001	0.0004	0.658385	0.124224	0.0869565	0.130435	co-presence
10		13		0.78882	0.0018	0.0028	0.130435	0.142857	0.068323	0.658385	co-presence
10		22		0.73913	0.0017	0.0047	0.130435	0.130435	0.130435	0.608696	co-presence
10		45		0.763975	0.0008	0.0006	0.136646	0.0745342	0.161491	0.627329	co-presence
10		59		0.78882	0.0017	0.0003	0.130435	0.130435	0.0807453	0.658385	co-presence
11		34		0.73913	0.0001	0.0005	0.608696	0.192547	0.068323	0.130435	co-presence
13		45		0.819876	0.0025	0.0005	0.136646	0.0434783	0.136646	0.68323	co-presence
16		71		0.732919	0.0027	0.0005	0.496894	0.0869565	0.180124	0.236025	co-presence
33		34		0.776398	0.0003	0.001	0.645963	0.0931677	0.130435	0.130435	co-presence
33		43		0.751553	0.0003	0.0008	0.608696	0.130435	0.118012	0.142857	co-presence
33		46		0.732919	0.0003	0.0027	0.583851	0.15528	0.111801	0.149068	co-presence
33		71		0.757764	0.0004	0.0006	0.621118	0.167702	0.0745342	0.136646	co-presence
34		37		0.73913	0.0005	0.0005	0.608696	0.068323	0.192547	0.130435	co-presence
34		43		0.782609	0.0013	0.0008	0.652174	0.142857	0.0745342	0.130435	co-presence
34		46		0.863354	0.0017	0.0039	0.720497	0.111801	0.0248447	0.142857	co-presence
35		36		0.732919	0.0001	0.0003	0.583851	0.0559006	0.21118	0.149068	co-presence
35		39		0.73913	0.0001	0.0001	0.602484	0.0372671	0.223602	0.136646	co-presence
35		43		0.73913	0.0003	0.0006	0.608696	0.180124	0.0807453	0.130435	co-presence
36		71		0.732919	0.0003	0.0005	0.602484	0.192547	0.0745342	0.130435	co-presence
37		71		0.73913	0.0005	0.0005	0.608696	0.192547	0.068323	0.130435	co-presence
43		46		0.795031	0.0024	0.003	0.658385	0.161491	0.0434783	0.136646	co-presence
43		71		0.776398	0.0008	0.0013	0.645963	0.0807453	0.142857	0.130435	co-presence
46		54		0.73913	0.0037	0.0005	0.596273	0.136646	0.124224	0.142857	co-presence
49		50		0.73913	0.0002	0.001	0.602484	0.180124	0.0807453	0.136646	co-presence
54		55		0.73913	0.0005	0.0003	0.608696	0.111801	0.149068	0.130435	co-presence
55		56		0.745342	0.0003	0.0008	0.614907	0.142857	0.111801	0.130435	co-presence
55		63		0.73913	0.0002	0.0001	0.590062	0.0869565	0.173913	0.149068	co-presence
0		8		0.757764	0.0002	0.0001	0.608696	0.124224	0.118012	0.149068	co-presence
0		12		0.795031	0.0002	0.0003	0.63354	0.0993789	0.10559	0.161491	co-presence
1		2		0.726708	0.0001	0.0049	0.534161	0.242236	0.0310559	0.192547	co-presence
1		3		0.720497	0.0001	0.0002	0.571429	0.204969	0.0745342	0.149068	co-presence
1		46		0.757764	0.0001	0.0027	0.614907	0.161491	0.0807453	0.142857	co-presence
1		50		0.720497	0.0001	0.0008	0.571429	0.204969	0.0745342	0.149068	co-presence
1		71		0.714286	0.0001	0.0004	0.571429	0.204969	0.0807453	0.142857	co-presence
2		4		0.78882	0.0007	0.0002	0.149068	0.142857	0.068323	0.639752	co-presence
2		34		0.708075	0.0049	0.0004	0.453416	0.111801	0.180124	0.254658	co-presence
2		71		0.701863	0.0047	0.0002	0.385093	0.167702	0.130435	0.31677	co-presence
3		43		0.714286	0.0002	0.0011	0.565217	0.0807453	0.204969	0.149068	co-presence
3		46		0.73913	0.0002	0.0021	0.515528	0.130435	0.130435	0.223602	co-presence
3		50		0.714286	0.0002	0.001	0.521739	0.124224	0.161491	0.192547	co-presence
3		55		0.701863	0.0001	0.0002	0.490683	0.111801	0.186335	0.21118	co-presence
3		56		0.732919	0.0004	0.0007	0.590062	0.173913	0.0931677	0.142857	co-presence
4		6		0.732919	0.0039	0.0001	0.590062	0.0745342	0.192547	0.142857	co-presence
4		14		0.708075	0.0005	0.0041	0.142857	0.186335	0.10559	0.565217	co-presence
4		36		0.745342	0.005	0.0002	0.583851	0.10559	0.149068	0.161491	co-presence
4		50		0.701863	0.005	0.0016	0.559006	0.130435	0.167702	0.142857	co-presence
4		57		0.732919	0.0005	0.0014	0.142857	0.186335	0.0807453	0.590062	co-presence
6		36		0.875776	0.0001	0.0003	0.726708	0.0559006	0.068323	0.149068	co-presence
6		37		0.714286	0.0001	0.0002	0.552795	0.229814	0.0559006	0.161491	co-presence
7		69		0.701863	0.0001	0.0001	0.521739	0.142857	0.15528	0.180124	co-presence
10		13		0.757764	0.0022	0.0049	0.142857	0.149068	0.0931677	0.614907	co-presence
10		16		0.708075	0.0015	0.0005	0.142857	0.10559	0.186335	0.565217	co-presence
10		22		0.708075	0.0043	0.0037	0.142857	0.21118	0.0807453	0.565217	co-presence
10		45		0.763975	0.0008	0.0008	0.149068	0.0621118	0.173913	0.614907	co-presence
10		46		0.708075	0.0011	0.0005	0.149068	0.068323	0.223602	0.559006	co-presence
10		59		0.776398	0.0017	0.0004	0.142857	0.118012	0.10559	0.63354	co-presence
11		46		0.720497	0.0001	0.002	0.571429	0.229814	0.0496894	0.149068	co-presence
13		45		0.807453	0.0025	0.0006	0.142857	0.0372671	0.15528	0.664596	co-presence
13		59		0.801242	0.0049	0.0004	0.142857	0.0931677	0.10559	0.658385	co-presence
16		34		0.714286	0.0026	0.0008	0.52795	0.0496894	0.236025	0.186335	co-presence
16		45		0.763975	0.0003	0.0004	0.149068	0.136646	0.0993789	0.614907	co-presence
21		46		0.720497	0.0021	0.0019	0.571429	0.242236	0.0372671	0.149068	co-presence
33		34		0.763975	0.0001	0.0013	0.614907	0.0559006	0.180124	0.149068	co-presence
33		35		0.701863	0.0002	0.0002	0.559006	0.142857	0.15528	0.142857	co-presence
33		71		0.751553	0.0004	0.0005	0.608696	0.180124	0.068323	0.142857	co-presence
34		37		0.714286	0.0007	0.0003	0.571429	0.161491	0.124224	0.142857	co-presence
34		43		0.782609	0.0013	0.0006	0.63354	0.161491	0.0559006	0.149068	co-presence
34		45		0.720497	0.0015	0.0043	0.57764	0.242236	0.0372671	0.142857	co-presence
35		37		0.720497	0.0001	0.0001	0.465839	0.173913	0.10559	0.254658	co-presence
35		43		0.732919	0.0001	0.0021	0.590062	0.0496894	0.217391	0.142857	co-presence
35		46		0.726708	0.0001	0.003	0.534161	0.10559	0.167702	0.192547	co-presence
35		59		0.701863	0.0001	0.0049	0.434783	0.204969	0.0931677	0.267081	co-presence
35		71		0.73913	0.0002	0.0009	0.596273	0.118012	0.142857	0.142857	co-presence
36		37		0.795031	0.0001	0.0005	0.639752	0.0434783	0.161491	0.15528	co-presence
37		39		0.720497	0.0002	0.0001	0.57764	0.0310559	0.248447	0.142857	co-presence
37		71		0.726708	0.0004	0.0006	0.583851	0.161491	0.111801	0.142857	co-presence
37		72		0.726708	0.0002	0.0001	0.57764	0.0310559	0.242236	0.149068	co-presence
43		46		0.795031	0.0021	0.003	0.652174	0.15528	0.0496894	0.142857	co-presence
43		56		0.73913	0.0008	0.0008	0.596273	0.130435	0.130435	0.142857	co-presence
43		71		0.770186	0.0005	0.0013	0.608696	0.0496894	0.180124	0.161491	co-presence
45		46		0.763975	0.0004	0.0002	0.149068	0.0993789	0.136646	0.614907	co-presence
45		59		0.763975	0.0006	0.0008	0.186335	0.111801	0.124224	0.57764	co-presence
46		50		0.701863	0.0037	0.001	0.559006	0.173913	0.124224	0.142857	co-presence
46		55		0.782609	0.0043	0.0002	0.608696	0.149068	0.068323	0.173913	co-presence
46		59		0.751553	0.0002	0.0004	0.142857	0.142857	0.10559	0.608696	co-presence
46		71		0.807453	0.0031	0.0018	0.664596	0.0434783	0.149068	0.142857	co-presence
49		50		0.726708	0.0001	0.0009	0.583851	0.186335	0.0869565	0.142857	co-presence
50		57		0.708075	0.0005	0.0041	0.31677	0.242236	0.0496894	0.391304	co-presence
54		55		0.714286	0.0005	0.0001	0.534161	0.186335	0.0993789	0.180124	co-presence
55		56		0.726708	0.0003	0.0007	0.583851	0.173913	0.0993789	0.142857	co-presence
55		71		0.714286	0.0002	0.0008	0.559006	0.118012	0.167702	0.15528	co-presence
56		71		0.782609	0.001	0.0005	0.614907	0.15528	0.0621118	0.167702	co-presence
8	[O] Bacteroidales	13	[G] Prevotella	1	0.0001	0.0019	0.198758	0.540373	0	0.26087	one
8	[O] Bacteroidales	22	[G] Granulicatella	1	0.0001	0.0023	0.192547	0.546584	0	0.26087	one
11	[G] Tannerella	16	[G] Capnocytophaga	1	0.0001	0.0001	0.229814	0.583851	0	0.186335	one
11	[G] Tannerella	45	[G] Fusobacterium	1	0.0001	0.0002	0.21118	0.602484	0	0.186335	one
11	[G] Tannerella	46	[G] Leptotrichia	1	0.0001	0.0001	0.267081	0.546584	0	0.186335	one
11	[G] Tannerella	59	[G] Campylobacter	1	0.0001	0.0002	0.217391	0.596273	0	0.186335	one
12	[F] Prevotellaceae	13	[G] Prevotella	1	0.0001	0.0019	0.198758	0.478261	0	0.322981	one
12	[F] Prevotellaceae	22	[G] Granulicatella	1	0.0005	0.0023	0.192547	0.621118	0	0.186335	one
21	[G] Abiotrophia	22	[G] Granulicatella	1	0.0011	0.0023	0.192547	0.583851	0	0.223602	one
33	[F] Lachnospiraceae	59	[G] Campylobacter	1	0.0003	0.0002	0.217391	0.546584	0	0.236025	one
34	[F] Lachnospiraceae	45	[G] Fusobacterium	1	0.0009	0.0002	0.21118	0.583851	0	0.204969	one
34	[F] Lachnospiraceae	59	[G] Campylobacter	1	0.0009	0.0003	0.236025	0.559006	0	0.204969	one
35	[G] Catonella	44	[G] Veillonella	1	0.0002	0.0041	0.186335	0.596273	0	0.217391	one
43	[G] Selenomonas	59	[G] Campylobacter	1	0.0004	0.0002	0.217391	0.453416	0	0.329193	one
56	[G] Kingella	59	[G] Campylobacter	1	0.0008	0.0003	0.236025	0.559006	0	0.204969	one

## Sheet: Stool
Organism 1	Organism 2	Pattern Score	Threshold Organism 1	Threshold Organism 2	P00	P01	P10	P11	Relationship
[F] Porphyromonadaceae	[G] Subdoligranulum	1	0.0036	0.0045	0.58125	0.18125	0.2375	0	co-exclusion
[F] Prevotellaceae	[C] Betaproteobacteria	1	0.0001	0.0008	0.65	0.175	0.175	0	co-exclusion
Root	[O] Clostridiales	1	0.0045	0.0003	0.175	0.55	0	0.275	one
Root	[G] Coprococcus	1	0.005	0.0004	0.175	0.5875	0	0.2375	one
Root	[F] Ruminococcaceae	1	0.0024	0.0013	0.175	0.39375	0	0.43125	one
Root	[G] Faecalibacterium	1	0.0036	0.0031	0.1875	0.4875	0	0.325	one
Root	[G] Ruminococcus	1	0.0045	0.0001	0.2	0.525	0	0.275	one
[O] Bifidobacteriales	[G] Roseburia	1	0.0002	0.0043	0.175	0.5	0	0.325	one
[O] Bifidobacteriales	[F] Ruminococcaceae	1	0.0004	0.0013	0.175	0.6	0	0.225	one
[F] Porphyromonadaceae	[G] Oscillospira	1	0.0042	0.0028	0.18125	0.6125	0	0.20625	one
[F] Rikenellaceae	[F] Rikenellaceae	1	0.0002	0.0001	0.36875	0.44375	0	0.1875	one
[F] Rikenellaceae	[O] Clostridiales	1	0.0001	0.0003	0.18125	0.5875	0	0.23125	one
[F] Rikenellaceae	[F] Ruminococcaceae	1	0.0002	0.0024	0.175	0.6375	0	0.1875	one
[F] Rikenellaceae	[F] Ruminococcaceae	1	0.0029	0.0024	0.175	0.6375	0	0.1875	one
[O] Clostridiales	[O] Clostridiales	1	0.0033	0.0003	0.175	0.475	0	0.35	one
[O] Clostridiales	[G] Coprococcus	1	0.0037	0.0004	0.175	0.50625	0	0.31875	one
[O] Clostridiales	[G] Lachnospira	1	0.0046	0.0004	0.18125	0.575	0	0.24375	one
[O] Clostridiales	[F] Ruminococcaceae	1	0.0041	0.0024	0.175	0.55	0	0.275	one
[O] Clostridiales	[F] Ruminococcaceae	1	0.0021	0.0013	0.175	0.33125	0	0.49375	one
[O] Clostridiales	[G] Ruminococcus	1	0.0033	0.0001	0.2	0.45	0	0.35	one
[F] Catabacteriaceae	[G] Blautia	1	0.0023	0.0012	0.175	0.65	0	0.175	one
[F] Catabacteriaceae	[G] Coprococcus	1	0.0014	0.0004	0.175	0.5875	0	0.2375	one
[F] Catabacteriaceae	[F] Ruminococcaceae	1	0.001	0.0013	0.175	0.5375	0	0.2875	one
[F] ClostridialesFamilyXIII.IncertaeSedis	[F] Ruminococcaceae	1	0.0002	0.0013	0.175	0.56875	0	0.25625	one
[G] Coprococcus	[F] Ruminococcaceae	1	0.0027	0.0013	0.175	0.33125	0	0.49375	one
[G] Dorea	[G] Ruminococcus	1	0.001	0.0011	0.18125	0.6	0	0.21875	one
[G] Lachnobacterium	[G] Ruminococcus	1	0.0007	0.0001	0.2	0.625	0	0.175	one
[G] Lachnobacterium	[G] Subdoligranulum	1	0.0001	0.0001	0.21875	0.46875	0	0.3125	one
[G] Eubacterium	[G] Faecalibacterium	1	0.0008	0.0031	0.1875	0.58125	0	0.23125	one
[G] Eubacterium	[G] Oscillospira	1	0.0016	0.0028	0.18125	0.625	0	0.19375	one
[G] Eubacterium	[G] Ruminococcus	1	0.0003	0.0001	0.2	0.4875	0	0.3125	one
[C] Betaproteobacteria	[F] Alcaligenaceae	1	0.0003	0.0001	0.3125	0.3875	0	0.3	one
Root	[F] Ruminococcaceae	1	0.0036	0.0014	0.19375	0.48125	0	0.325	one
[O] Bifidobacteriales	[G] Roseburia	1	0.0002	0.0048	0.18125	0.49375	0	0.325	one
[F] Rikenellaceae	[F] Ruminococcaceae	1	0.0002	0.0025	0.18125	0.63125	0	0.1875	one
[F] Rikenellaceae	[F] Ruminococcaceae	1	0.0029	0.0025	0.18125	0.63125	0	0.1875	one
[O] Clostridiales	[F] Ruminococcaceae	1	0.0041	0.0025	0.18125	0.54375	0	0.275	one
[O] Clostridiales	[F] Ruminococcaceae	1	0.0041	0.0014	0.19375	0.53125	0	0.275	one
[F] Catabacteriaceae	[G] Coprococcus	1	0.0014	0.0006	0.23125	0.53125	0	0.2375	one
[F] Catabacteriaceae	[F] Ruminococcaceae	1	0.001	0.0014	0.19375	0.51875	0	0.2875	one
[F] ClostridialesFamilyXIII.IncertaeSedis	[F] Ruminococcaceae	1	0.0003	0.0014	0.19375	0.61875	0	0.1875	one
[G] Coprococcus	[F] Ruminococcaceae	1	0.0027	0.0014	0.19375	0.3125	0	0.49375	one
Root	[G] Faecalibacterium	1	0.0036	0.0032	0.19375	0.48125	0	0.325	one
[O] Bifidobacteriales	[G] Roseburia	1	0.0002	0.005	0.19375	0.48125	0	0.325	one
[F] Porphyromonadaceae	[G] Oscillospira	1	0.0042	0.0035	0.2	0.59375	0	0.20625	one
[F] Rikenellaceae	[O] Clostridiales	1	0.0001	0.0004	0.21875	0.55	0	0.23125	one
[G] Dorea	[G] Ruminococcus	1	0.001	0.0012	0.19375	0.5875	0	0.21875	one
[G] Eubacterium	[G] Faecalibacterium	1	0.0008	0.0036	0.20625	0.5625	0	0.23125	one
[G] Eubacterium	[G] Oscillospira	1	0.0016	0.0033	0.19375	0.6125	0	0.19375	one

## Sheet: Tongue dorsum
Organism 1	Organism 2	Pattern Score	Threshold Organism 1	Threshold Organism 2	P00	P01	P10	P11	Relationship
[F] Flavobacteriaceae	[G] Mogibacterium	1	0.003	0.0049	0.471698	0.176101	0.352201	0	co-exclusion
[G] Selenomonas	[F] Pasteurellaceae	1	0.0047	0.0003	0.591195	0.188679	0.220126	0	co-exclusion
[F] Flavobacteriaceae	[G] Mogibacterium	1	0.0035	0.0043	0.503145	0.188679	0.308176	0	co-exclusion
Root	[G] Lactobacillus	0.993711	0.0009	0.0001	0.584906	0.201258	0.207547	0.00628931	co-exclusion
[F] Flavobacteriaceae	[G] Mogibacterium	1	0.0037	0.0038	0.477987	0.226415	0.295597	0	co-exclusion
[F] Flavobacteriaceae	[C] TM7-3	0.993711	0.0044	0.001	0.572327	0.220126	0.201258	0.00628931	co-exclusion
[G] Anaeroglobus	[F] Neisseriaceae	0.993711	0.0002	0.0011	0.522013	0.232704	0.238994	0.00628931	co-exclusion
[F] Neisseriaceae	[F] F16	0.993711	0.0014	0.0023	0.503145	0.289308	0.201258	0.00628931	co-exclusion
Root	[G] Porphyromonas	1	0.0008	0.0005	0.194969	0.534591	0	0.27044	one
[G] Tannerella	[G] Mogibacterium	1	0.0006	0.0004	0.213836	0.54717	0	0.238994	one
[G] Tannerella	[G] Catonella	1	0.0005	0.0011	0.194969	0.54717	0	0.257862	one
[G] Tannerella	[G] Moryella	1	0.0006	0.0031	0.201258	0.559748	0	0.238994	one
[G] Tannerella	[G] Fusobacterium	1	0.0004	0.0012	0.194969	0.503145	0	0.301887	one
[G] Tannerella	[G] Leptotrichia	1	0.0004	0.0031	0.201258	0.496855	0	0.301887	one
[G] Tannerella	[F] F16	1	0.0009	0.0001	0.201258	0.597484	0	0.201258	one
[G] Tannerella	[O] EW055	1	0.0009	0.001	0.194969	0.603774	0	0.201258	one
[G] Tannerella	[G] Bulleidia	1	0.0007	0.0007	0.194969	0.578616	0	0.226415	one
[F] Prevotellaceae	[G] Gemella	1	0.0003	0.0021	0.194969	0.572327	0	0.232704	one
[F] Prevotellaceae	[G] Peptostreptococcus	1	0.0004	0.0001	0.301887	0.490566	0	0.207547	one
[O] Clostridiales	[O] EW055	1	0.0002	0.001	0.194969	0.477987	0	0.327044	one
[O] Clostridiales	[G] Leptotrichia	1	0.0007	0.0031	0.201258	0.515723	0	0.283019	one
[F] ClostridialesFamilyXI.IncertaeSedis	[G] Fusobacterium	1	0.0002	0.0012	0.194969	0.358491	0	0.446541	one
[G] Eubacterium	[G] Mogibacterium	1	0.0015	0.0004	0.213836	0.371069	0	0.415094	one
[G] Eubacterium	[F] Lachnospiraceae	1	0.0028	0.0022	0.201258	0.553459	0	0.245283	one
[G] Eubacterium	[O] EW055	1	0.0029	0.001	0.194969	0.572327	0	0.232704	one
[G] Eubacterium	[G] Bulleidia	1	0.001	0.0007	0.194969	0.295597	0	0.509434	one
[G] Mogibacterium	[G] Moryella	1	0.0018	0.0031	0.201258	0.314465	0	0.484277	one
[G] Mogibacterium	[G] Bulleidia	1	0.002	0.0007	0.194969	0.333333	0	0.471698	one
[G] Eubacterium	[G] Fusobacterium	1	0.0001	0.0012	0.194969	0.477987	0	0.327044	one
[F] Lachnospiraceae	[F] Lachnospiraceae	1	0.0037	0.0022	0.201258	0.477987	0	0.320755	one
[F] Lachnospiraceae	[G] Leptotrichia	1	0.0022	0.0031	0.201258	0.415094	0	0.383648	one
[F] Lachnospiraceae	[G] Bulleidia	1	0.0037	0.0007	0.194969	0.484277	0	0.320755	one
[G] Butyrivibrio	[G] Selenomonas	1	0.0002	0.0002	0.245283	0.389937	0	0.36478	one
[G] Catonella	[G] Bulleidia	1	0.0049	0.0007	0.194969	0.427673	0	0.377358	one
[G] Peptococcus	[G] Fusobacterium	1	0.0003	0.0012	0.194969	0.465409	0	0.339623	one
[G] Peptococcus	[G] Leptotrichia	1	0.0007	0.0031	0.201258	0.559748	0	0.238994	one
[F] Veillonellaceae	[G] Selenomonas	1	0.005	0.0002	0.245283	0.402516	0	0.352201	one
[G] Selenomonas	[O] EW055	1	0.0038	0.001	0.194969	0.534591	0	0.27044	one
[F] Fusobacteriaceae	[G] Fusobacterium	1	0.0001	0.0012	0.194969	0.572327	0	0.232704	one
[F] Fusobacteriaceae	[G] Leptotrichia	1	0.0001	0.0031	0.201258	0.566038	0	0.232704	one
[F] Neisseriaceae	[G] Haemophilus	1	0.001	0.0011	0.201258	0.540881	0	0.257862	one
[P] SR1	[F] F16	1	0.0024	0.0001	0.201258	0.603774	0	0.194969	one
[G] Treponema	[F] F16	1	0.0005	0.0001	0.201258	0.566038	0	0.232704	one
[G] Treponema	[O] EW055	1	0.0008	0.001	0.194969	0.591195	0	0.213836	one
[G] Treponema	[G] Bulleidia	1	0.0008	0.0007	0.194969	0.591195	0	0.213836	one

[truncated: 7 more sheets: Hard palate, Buccal mucosa, Subgingival plaque, Supragingival plaque, Throat, Saliva, Sheet1]
